# Supplementary material for: A new iron-phosphate compound (Fe7P11O38) obtained by pyrophosphate stoichiometric glass devitrification
Source: Sci Rep. 2021 Nov 25;11:22957. doi: 10.1038/s41598-021-02471-0 (PMC8617057; doi:10.1038/s41598-021-02471-0)
Supplement: Supplementary file 1 — Supplementary Information. [file 41598_2021_2471_MOESM1_ESM.cif]

 
######################################################################
data_Fe7 O38 P11

# phase info for Fe7 O38 P11 follows
_pd_phase_name  Fe7 O38 P11
_cell_measurement_temperature  300 K
_space_group_IT_number 173
_cell_length_a  14.4504(16)
_cell_length_b  14.4504(16)
_cell_length_c  7.42607(23)
_cell_angle_alpha  90
_cell_angle_beta   90
_cell_angle_gamma  120
_cell_volume  1342.92(18)
_exptl_crystal_density_diffrn  3.3129
_symmetry_cell_setting  hexagonal
_symmetry_space_group_name_H-M  "P 63"
loop_
    _space_group_symop_id
    _space_group_symop_operation_xyz
     1  x,y,z
     2  x-y,x,1/2+z
     3  -y,x-y,z
     4  -x,-y,1/2+z
     5  y-x,-x,z
     6  y,y-x,1/2+z

# ATOMIC COORDINATES AND DISPLACEMENT PARAMETERS
loop_ 
   _atom_site_label
   _atom_site_type_symbol
   _atom_site_fract_x
   _atom_site_fract_y
   _atom_site_fract_z
   _atom_site_occupancy
   _atom_site_adp_type
   _atom_site_U_iso_or_equiv
   _atom_site_site_symmetry_multiplicity
Fe1_Fe3+ Fe   0.343(4)    0.321(5)    0.0316(23)  1.0000     Uiso 0.030(16)  6   
Fe2_Fe3+ Fe   0.338(4)    0.322(4)    0.4380(20)  1.0000     Uiso 0.009(13)  6   
P1_P   P    0.2181(25)  0.4396(29)  0.227(10)   1.0000     Uiso 0.017(13)  6   
P2_P   P    0.5130(26)  0.0890(26)  0.247(9)    1.0000     Uiso -0.001(11) 6   
P3_P   P    0.2318(27)  0.0910(29)  0.234(10)   1.0000     Uiso 0.003(11)  6   
P4_P   P    0.00000     0.00000     0.260(13)   1.0000     Uiso -0.006(23) 2   
Fe3_Fe3+ Fe   0.66667     0.33333     0.206(19)   1.0000     Uiso 0.27(6)    2   
P6_P   P    0.33333     0.66667     0.262(15)   1.0000     Uiso 0.04(4)    2   
O1_O2- O    0.303(5)    0.204(5)    0.237(22)   1.0000     Uiso 0.024(28)  6   
O2_O2- O    0.464(5)    0.408(5)    0.230(22)   1.0000     Uiso -0.011(23) 6   
O3_O2- O    0.270(5)    0.371(6)    0.242(23)   1.0000     Uiso 0.04(3)    6   
O4_O2- O    0.254(9)    0.045(10)   0.075(14)   1.0000     Uiso -0.01(5)   6   
O5_O2- O    0.240(8)    0.037(9)    0.419(15)   1.0000     Uiso -0.01(4)   6   
O6_O2- O    0.266(7)    0.854(8)    0.060(14)   1.0000     Uiso -0.03(4)   6   
O7_O2- O    0.278(8)    0.851(9)    0.380(13)   1.0000     Uiso 0.00(5)    6   
O8_O2- O    0.448(11)   0.058(11)   0.080(15)   1.0000     Uiso 0.06(6)    6   
O9_O2- O    0.456(9)    0.054(9)    0.426(16)   1.0000     Uiso 0.02(5)    6   
O10_O2- O    0.249(5)    0.694(6)    0.204(13)   1.0000     Uiso 0.01(3)    6   
O11_O2- O    0.565(5)    0.209(5)    0.270(16)   1.0000     Uiso 0.06(4)    6   
O12_O2- O    0.00000     0.00000     0.975(21)   1.0000     Uiso -0.00(5)   2   
O13_O2- O    0.117(5)    0.076(6)    0.196(13)   1.0000     Uiso 0.06(5)    6   
O14_O2- O    0.66667     0.33333     -0.030(19)  1.0000     Uiso 0.41(20)   2   

loop_  _atom_type_symbol _atom_type_number_in_cell
  Fe   14
  O    76
  P    22

# Note that Z affects _cell_formula_sum and _weight
_cell_formula_units_Z  2
_chemical_formula_sum  "Fe7 O38 P11"
_chemical_formula_weight  1339.61
